# Supplementary material for: Targeted Alteration of Antibody-Based Immunodominance Enhances the Heterosubtypic Immunity of an Experimental PCV2 Vaccine
Source: Vaccines (Basel). 2020 Sep 4;8(3):506. doi: 10.3390/vaccines8030506 (PMC7563983; doi:10.3390/vaccines8030506)
Supplement: Supplementary file 1 [file vaccines-08-00506-s001.zip]

Archive with 1 entries (1 files):
- vaccines-883395-supplementary.pdf
